# Supplementary material for: Comparative Study of Regulatory Circuits in Two Sea Urchin Species Reveals Tight Control of Timing and High Conservation of Expression Dynamics
Source: PLoS Genet. 2015 Jul 31;11(7):e1005435. doi: 10.1371/journal.pgen.1005435 (PMC4521883; doi:10.1371/journal.pgen.1005435)
Supplement: S1 Dataset — (XLSX) [file pgen.1005435.s006.xlsx]

## Sheet: Sheet1
Biological repeat #1																													Technical error (SEM)
Time	Alx #1	Blimp1b #1	BMP2/4 #1	BMP5/8 1	Bra #1	Delta #1	Dlx #1	Dri #1	Ets1/2 #1	FoxA #1	FoxQ2 #1	GataE #1	GCM #1	Gsc #1	Hex #1	Hox11/13b #1	Irxa #1	Msx #1	Nodal #1	Not1 #1	Pks1 #1	Six1/2 #1	SM50 #1	Tbx2/3 #1	Vegf #1	VEGFR1	Wnt8 #1		Repeat #1	Alx	Blimp1b	BMP2/4	Bra	Delta	Dlx	Dri	Ets12	FoxA	FoxQ2	Gata4/5/6	GCM	Gsc	Hex	Hox11/13b	Irxa	Msx	Nodal	Not1	Pks1
0	26.5293	142.424	10.9228	1551.3	24.4551	110.86	3.11836	104.877	17752.4	125.19	10.412	2.0082	8.97791	1092.68	0.823798	16.5392	31.9188	4.67926	219.799	0.925732	4.78412	10.9418	0.817622	176.095	0.817622	469.959	9.25815		Time	Alx1	Blm1b	BMP24	Bra	Delta	Dlx	Dri	Ets1/2	FoxA	FoxQ2	GataE	GCM	Gsc	Hex	Hox11	Irxa	Msx	Nodal	not	Pks1
2	45.3377	183.795	22.8336	1865.71	28.5448	129.827	8.39244	106.732	20095.3	20.958	8.56412	0.723969	6.47181	1507.49	1.29892	15.1759	33.4119	11.5883	25.9415	8.44946	0.723969	9.94194	1.47444	240.861	0.723969	132.888	3.99136		0	3.2344	21.1316	3.36313	1.843	4.02834	0.673359	4.64703	1826.82	25.7871	1.97611	0.0679798	3.66372	90.969	0.0278864	4.70013	6.76705	1.47694	10.7177	0.0440228	0.161948
4	32.9117	131.89	9.00604	1418.27	32.4985	87.5446	2.98266	64.3361	14830.5	124.225	92.8807	0.780716	3.82188	919.644	2.68821	9.02865	14.3324	5.02626	105.315	7.35577	0.714197	3.50181	2.928	129.433	3.10329	753.494	244.652		2	6.92508	8.11637	4.5237	1.27152	11.2142	12.4979	4.70468	1507.65	4.14996	0.32893	0.0276335	1.96242	58.3422	0.0495791	6.19377	11.7678	1.59802	8.02226	0.322511	0.0276335
5	40.5968	438.086	13.6288	1415.69	39.1277	70.4424	10.4987	89.0984	13863.9	30.7146	1339.88	2.14149	11.6133	814.077	4.75839	6.08434	14.6866	7.28243	46.1106	7.48271	0.787703	13.004	1.01926	118.964	0.787703	77.1032	2127.52		4	3.9892	15.4312	4.06786	2.70812	11.2357	0.0607749	8.48565	700.867	12.8266	10.4801	0.0159079	0.707159	23.5654	0.0547751	4.3184	8.20923	4.09805	12.2985	0.149882	0.0145525
6	129.398	1492.65	32.9903	2490.39	106.903	201.796	9.95235	100.503	22731	98.1308	4550.97	2.42567	89.7997	723.913	32.7048	27.8856	18.2202	7.30505	158.36	109.424	4.31509	30.5224	17.0582	125.305	0.787643	145.331	8352.93		5	5.74539	40.1963	4.41774	7.57611	4.43577	0.173094	15.1842	1148.11	11.0673	53.1074	0.818123	2.52071	62.0537	2.07645	0.788954	3.37561	2.89735	8.10293	2.1307	0.012987
7	516.704	4598.91	51.5817	3681.24	128.188	541.29	25.265	154.429	31515.4	354.809	7663.4	6.90809	363.632	773.285	117.643	183.894	34.5842	13.6295	528.96	1758.61	5.28018	47.2061	50.5929	123.268	11.5522	168.64	19334.6		6	6.92612	88.1697	6.15995	18.818	14.6672	2.15257	17.2783	2526.28	10.489	333.457	1.1227	7.87219	39.0237	7.49817	7.87866	8.27504	1.93236	8.38551	11.3243	0.193722
8	969.543	5475.7	58.1278	3025.41	125.105	1297.29	12.3686	82.7648	14653.8	706.562	5334.24	3.47754	701.662	335.845	97.0723	1115.25	6.55156	4.76986	454.527	2893.74	2.93109	40.404	48.9681	73.5683	21.2828	108.224	12878.8		7	30.7422	216.564	10.4029	7.83187	116.687	13.9174	19.6321	730.114	24.4825	359.985	2.74431	3.66637	30.8351	15.2066	29.1067	0.303804	4.41645	46.7406	114.552	0.0463836
10	600.75	6367.11	148.047	3738.56	718.516	1338.59	12.6755	248.228	2354.29	7040.8	4928.61	55.0099	964.531	213.434	277.988	6613.83	26.8925	2.39026	1273.95	3112.23	136.507	10.8299	142.735	189.889	119.089	104.703	6640.77		8	53.8038	293.017	5.10646	34.9404	63.904	6.31537	14.2694	369.178	15.8219	260.812	2.0273	57.5977	9.46848	4.85202	66.554	7.20924	1.10192	10.9986	84.4688	1.20656
11	520.751	7701.93	173.531	4378.6	1224.2	1275.41	11.6886	514.944	1919.92	9498.22	4339.73	220.76	1055.98	301.638	299.8	7581.53	40.5738	1.88027	1528.7	6073.81	810.502	7.56271	260.029	381.838	301.837	161.001	6404.44		10	22.7703	284.429	6.63199	60.0285	60.1546	7.10096	7.29606	73.6865	292.163	283.491	17.3215	96.4858	9.6947	9.74429	356.392	1.5743	1.4644	60.1738	145.352	18.5112
12	674.183	9759.82	640.494	4799.74	2158.84	1490.02	10.2258	710.917	2078.35	10844.3	4181.42	369.371	1388.63	499.049	398.037	7832.23	130.538	5.75812	1676.74	8677.17	1310.64	3.83991	385.491	586.339	593.026	200.007	5945.84		11	36.2107	229.555	39.2295	64.1501	99.5011	2.10419	45.8243	48.9646	281.636	148.103	11.7793	136.935	23.295	31.1193	249.683	14.3429	1.15022	160.302	241.981	33.5419
13	926.371	13684.9	1039.21	5299.44	3586.8	1576.95	21.369	1005.38	2212.2	14414.5	3386.96	820.615	1675.8	923.596	434.031	9040.05	225.891	4.77368	1637.62	9179.95	3876.23	13.2719	814.005	1200.54	765.71	369.723	5223.49		12	31.5378	529.874	24.7993	73.0933	51.892	5.10913	40.7059	80.7268	555.25	148.024	37.4367	70.449	27.8448	34.7213	456.322	9.70596	0.524748	113.507	306.339	41.9559
14	935.271	13674.2	904.148	4872.08	4658.66	1186.52	459.522	762.153	1531.83	15299.2	2691.92	1115.86	1083.68	1219.79	403.4	5852	1403.31	12.2229	1236.87	7326.6	7510.5	5.99817	1614.83	4292.13	879.035	824.378	4035.73		13	27.2773	565.828	20.9516	172.286	108.468	4.88716	31.4221	41.5795	966.644	45.1409	61.7559	153.469	25.0329	19.9607	455.654	30.8632	3.78474	92.5121	314.366	119.123
15	1139.55	21548.8	1483.91	6110.96	8045.43	1764.17	1527.42	960.039	1764.92	22200.9	4599.41	1300.72	1407.68	2046.9	788.285	8866.26	3796.7	80.9211	2248.02	11485.2	15183	10.329	3795.38	8954.55	1339.46	1345.64	6686.72		14	42.4673	402.388	34.3998	136.276	44.1037	28.009	28.362	86.0308	432.979	75.553	74.1683	60.9292	50.4393	12.9355	171.367	72.8229	0.637449	36.1364	307.235	311.527
16	759.38	10675.3	891.485	3135.63	4237.46	819.632	1579.25	364.688	1172.48	13244.5	2601.1	775.205	725.28	1305.73	525.537	4206.42	3718.63	132.754	1409.07	9166.24	9697.79	20.9249	3093.6	4507.57	806.281	841.152	3762.47		15	113.659	1066.05	67.0375	494.235	94.0399	201.447	61.7126	93.7283	1528.75	310.099	238.101	62.1154	98.3547	39.6483	403.547	1038.6	7.88699	110.098	1017.45	731.462
17	1042.72	14622.5	1327.26	3527.62	5194.75	941.217	2907.28	339.512	1173.44	20669.8	3196.73	845.233	972.717	2082.73	729.693	4640.15	7265	397.432	1611.42	10603	14223.5	49.2164	5111.75	4850.71	945.11	1561.69	5486.7		16	23.814	257.434	48.9829	273.537	33.5622	276.365	11.9671	40.8136	705.926	112.495	37.9015	16.8187	69.0532	31.9412	120.853	593.074	18.6918	76.6395	307.775	290.625
18	559.233	9577.01	974.066	1949.78	3657.64	543.487	2530.76	429.78	696.346	15608.3	1801.19	549.506	562.245	1850.85	358.671	3472.05	5637.38	370.482	1075.95	8861.81	7985.88	102.797	4539.24	2970.33	757.779	790.608	4506.78		17	120.457	777.155	77.7182	282.116	76.9474	283.704	35.417	86.3829	1176.21	252.999	80.0128	122.918	133.248	47.1464	224.312	1164.22	22.5209	82.1675	803.425	681.89
20	292.143	7543.21	669.133	1097.85	2958.18	386.367	1744.95	1442.93	461.815	15600.6	1306.25	384.944	313.561	1536.28	251.139	2976.86	6103.6	317.765	735.12	5245.28	6009.75	244.348	3172.47	2363.05	555.697	575.016	3675.33		18	41.4226	535.051	96.9036	261.046	28.647	232.858	26.4911	116.893	997.548	103.316	83.7544	33.42	96.5322	33.8011	264.362	650.886	29.7336	76.3727	1132.2	403.669
22	555.361	14670.3	1551.33	2280.93	3840.22	783.338	5237.14	6784.01	943.897	21156.2	1719.8	1606.08	613.916	4161.08	502.61	4933.48	18995.6	918.531	663.679	7229.68	17826.7	756.492	4763.05	7069.56	1442.26	1311.27	4712.49		20	24.4736	551.039	44.2731	217.874	40.486	167.167	112.792	29.2003	1097.85	130.812	54.7094	46.4279	113.123	18.0249	190.737	380.069	41.4821	52.6104	488.557	439.116
24	302.905	12591.7	1028.6	1727.99	2647.01	545.675	3743.17	7046.28	732.574	20283.6	1592.57	1419.96	403.205	2475.26	327.424	4078.12	12346.2	501.667	499.513	4534.75	9651.32	545.178	5506.35	3849.59	972.094	757.175	4032.45		22	28.7075	708.03	39.0748	55.7534	38.7453	153.533	285.504	61.8858	1352.85	77.1093	30.8867	40.7794	270.512	23.8942	202.07	766.482	46.146	10.6821	517.216	920.169
27	122.49	6913.22	382.861	770.238	1558.72	345.854	1614.13	2595.27	265.247	7184.58	678.137	650.388	78.8505	988.024	333.393	1777.02	4944.61	181.851	197.143	967.533	5692.34	219.042	2378.95	1644.39	337.649	343.319	1720.33		24	19.9195	717.622	22.3961	235.118	23.7039	59.7401	288.272	45.2928	491.51	62.355	19.6926	10.5224	104.191	20.3367	245.532	381.009	28.6035	42.603	159.818	352.475
30	134.048	3387.15	513.417	472.387	750.409	357.982	2216.3	1837.72	264.298	9117	590.798	489.777	81.9888	1265.49	304.43	2843.28	3209.63	184.316	459.971	943.399	4606.52	353.519	2705	1655.9	332.115	183.528	1813.92		27	11.6338	3943.92	27.7157	274.638	11.7281	117.619	236.87	15.2148	150.051	36.1492	182.342	9.54417	54.3937	45.8598	74.3121	105.776	6.67096	4.28514	41.8407	291.021
MAX level	1139.55	21548.8	1551.33	6110.96	8045.43	1764.17	5237.14	7046.28	31515.4	22200.9	7663.4	1606.08	1675.8	4161.08	788.285	9040.05	18995.6	918.531	2248.02	11485.2	17826.7	756.492	5506.35	8954.55	1442.26	1561.69	19334.6		30	4.05243	1155.87	28.0024	98.0761	37.307	90.4044	22.275	25.5418	319.763	28.0844	20.1516	2.57041	44.8403	11.167	162.545	118.532	4.18612	18.6871	31.2274	117.242
Biological repeat #2																													Repeat #2
Time	Alx #2	Blimp1b #2	BMP2/4 #2	BMP5/8	Bra #2	Delta #2	Dlx #2	Dri #2	Ets1/2 #2	FoxA #2	FoxQ2 #2	GataE #2	GCM #2	Gsc #2	Hex #2	Hox11/13b #2	Irxa #2	Msx #2	Nodal #2	Not1 #2	Pks1 #2	Six1/2 #2	SM50 #2	Tbx2/3 #2	Vegf #2	VEGFR1	Wnt8 #2		Time	Alx	Blimp1b	BMP2/4	Bra	Delta	Dlx	Dri	Ets12	FoxA	FoxQ2	Gata4/5/6	GCM	Gsc	Hex	Hox11/13b	Irxa	Msx	Nodal	Not1	Pks1
0	22.9558	153.673	19.6152	2357.29	7.68038	33.7892	13.4862	53.4125	42768.9	17.8454	2.42417	36.8399	4.79375	603.363	0.75233	0.75233	15.535	10.3584	79.7453	0.75233	0.75233	3.12283	1.42943	104.498	19.5642	79.165	1.77378		0	4.55617	10.7042	3.80361	2.47352	5.30603	4.60313	3.5731	1397.41	21.3086	2.2456	5.9153	1.643	13.645	0.0101981	0.0101981	5.6173	0.680009	52.5198	0.0101981	0.0101981
2	42.648	164.245	27.2395	3458.94	4.94293	52.8135	17.5049	47.4154	52903.1	8.21359	4.70956	28.2352	10.2306	745.422	0.824015	11.8498	31.8765	12.9621	15.2014	0.824015	0.824015	3.8926	1.96088	134.77	69.3238	96.8524	6.47918		2	22.3905	21.3825	6.18534	2.26146	4.08303	0.509336	5.33329	2619.68	1.70934	3.11063	9.71333	1.49596	41.041	0.0209417	4.77109	5.888	7.00037	5.66602	0.0209417	0.0209417
4	25.7833	204.271	20.6383	3482.63	10.2015	39.2351	18.493	66.747	61331.4	12.9435	267.752	10.0498	6.80936	704.754	1.7694	8.24854	13.8323	19.8262	26.462	9.68652	0.771512	3.61476	2.2974	147.524	39.8041	88.0001	198.854		4	5.95515	19.6469	2.91509	1.80504	5.58224	0.26311	6.3165	1529.08	7.80245	9.70512	1.94221	0.995911	26.2318	0.817613	0.6511	4.65394	4.35028	4.39962	4.92832	0.0109767
5	17.1996	491.088	28.3105	3200.43	19.5626	40.7786	17.9024	37.2733	47727.9	46.0403	2047.01	15.5347	17.5984	606.724	9.1183	10.2233	34.8033	29.4528	88.6033	55.3856	0.835707	5.92721	2.68311	91.3191	13.8095	54.1354	1335.03		5	1.99076	18.0655	3.2172	13.1827	3.53714	10.8242	5.86917	1473.63	7.65425	141.029	6.33701	1.43959	17.7097	4.95112	3.3569	3.69221	9.71478	7.9574	9.9473	0.0224647
6	167.157	1502.61	40.2321	3359.81	70.4413	102.042	43.4942	55.9577	47360.4	180.392	5543.73	21.2289	84.4989	726.379	32.2843	15.1785	69.3256	44.5263	427.861	613.059	0.762671	6.85399	2.17507	88.6079	4.96307	61.6108	5660.32		6	79.8544	77.6213	7.01902	2.86803	10.9376	14.1696	2.42981	2322.06	14.9246	263.658	4.67914	6.3538	43.4863	13.0878	6.16144	13.8977	11.3876	15.7329	31.9863	0.0242963
7	270.994	2919.48	177.3	2824.78	173.088	316.195	74.0153	64.4872	37207.3	287.193	7299	15.7017	268.053	853.774	78.7479	100.743	59.1945	61.1871	799.536	1470.37	0.676149	15.967	13.3671	96.6467	9.9308	43.6103	8977.46		7	18.8834	248.895	12.1906	34.5799	17.0562	7.74931	3.60823	1679.81	14.7039	439.07	6.49696	13.3669	13.6188	17.0729	18.0299	9.60013	5.94085	77.8836	46.4897	0.010404
8	472.252	4137.36	237.148	2873.57	182.325	490.906	101.34	81.871	34540.9	426.247	6981.97	24.1321	416.525	946.834	157.347	416.358	45.8143	33.3895	735.155	1743.94	4.2707	5.26193	23.2489	100.18	26.8565	47.9356	8845.34		8	13.5827	169.992	25.1177	17.3241	22.9212	10.1719	5.56232	957.167	14.0469	437.814	5.66042	18.8848	45.1962	43.3011	18.7618	4.13484	5.35174	67.4855	122.887	0.094538
10	681.809	3922.05	329.179	3653.63	274.749	1086.04	41.4253	233.651	9439.53	3187.75	5260.94	27.8922	862.153	461.828	291.313	2618.51	21.2086	10.6615	1331.56	1139.42	50.8986	10.6573	28.3275	277.696	80.9257	74.7462	5268.43		10	58.6658	179.675	21.357	24.5075	59.1335	15.7636	10.4662	467.375	215.694	185.347	4.79176	45.194	19.1663	91.4684	85.0082	11.615	2.40381	59.4523	52.5409	8.41362
11	407.811	3063.53	335.18	2589.37	321.434	629.746	52.7278	229.024	4289.81	3953.87	3479.25	46.4652	1043.53	363.401	279.242	3057.71	18.5352	5.54196	1369.84	1657.18	134.431	4.61002	24.327	327.181	150.393	59.8468	3074.73		11	24.0953	85.0883	20.266	22.8009	76.9635	13.4201	5.51825	137.417	152.053	143.812	9.70595	139.155	8.65067	89.4022	143.509	5.84086	2.80545	106.127	39.5097	18.3819
12	386.637	4182.57	602.23	3947.19	870.77	1250.43	71.4556	478.81	3389.52	5359.86	2807.39	128.106	1447.13	485.515	340.465	4762.49	132.692	5.76591	2200.55	3540.68	688.496	8.25694	57.0367	848.275	309.904	118.214	3966.9		12	11.9279	408.842	76.8287	33.4571	98.4398	15.0356	23.9665	202.558	85.4831	58.2678	10.1856	71.6145	34.9568	90.0653	103.697	22.6212	6.52929	39.0697	660.766	17.6111
13	592.445	8930.48	1041.52	5825.28	2268.11	1787.09	134.13	750.593	4399.57	8198.47	5227.72	347.447	2035.7	789.16	503.327	4547.81	279.096	19.5184	3442.05	5006.93	1743.67	11.7931	115.763	2138.83	793.531	194.497	5984.97		13	25.6824	350.474	1555.88	99.263	97.9869	12.819	42.2491	224.83	402.292	2343.52	20.4146	152.302	50.0074	123.982	226.068	48.4209	3.80397	162.796	2501.48	164.146
14	647.055	11944.2	1186.77	5838.59	3170.49	2186.25	392.453	987.956	3132.23	12220.8	6167.79	624.403	2228.52	920.665	626.023	5713.23	813.627	26.3054	3216.13	7170.5	3000.88	12.8957	281.631	3240.95	1270.44	314.962	7667.03		14	19.1243	960.532	18.9962	125.134	115.942	6.06481	42.5875	657.386	164.214	86.0649	19.7516	90.9821	16.5493	158.707	210.944	55.6784	4.91653	46.4015	373.069	43.5127
15	855.486	10656.6	1231.36	5732.08	4034.77	2018.64	599.568	1071.93	3841.64	10113.9	5661.22	540.834	1624.69	772.909	641.752	4863.06	1345.68	39.7693	2439.01	6186.65	3641.66	15.1725	312.306	4512.06	1371.26	415.111	6732.92		15	97.6522	196.547	71.6193	68.7334	35.937	59.0626	86.7134	184.301	458.501	152.367	40.0203	57.7023	26.445	121.796	112.025	56.6954	8.32875	49.7983	360.496	193.834
16	825.318	13515.3	1572.37	5478.6	5536.94	1974.71	1578.64	1267.38	3758.12	14453.3	4948.51	1018.58	1518.9	1050.19	757.043	5152.7	3711.43	116.981	2227.45	8704.44	6206.31	13.1537	738.562	7581.32	1786.25	734.219	5930.88		16	20.8865	952.863	71.8185	170.674	91.1053	68.7043	53.898	281.154	308.916	153.018	30.6012	118.556	26.8015	174.149	99.2758	256.884	17.4753	78.2185	315.137	250.676
17	779.333	11927.7	1301.88	5080.1	5719.31	1740.99	1998.77	936.517	3032.12	13544.9	4016.8	1129.68	1143.39	984.155	791.454	5233.3	5303.75	223.831	1660.94	8990.88	9627.75	8.92128	875.331	7101.67	1536.52	1003.09	5085.24		17	38.2031	661.015	57.8694	201.83	82.0487	168.436	27.2968	80.3128	452.677	198.306	35.7286	106.488	58.1153	189.232	206.874	333.49	13.2874	69.8873	557.322	593.509
18	856.434	11311.4	1446.68	4175.87	5253.59	1254.65	2547.75	785.105	2941.36	16479.6	4525.03	1120.64	1184.85	1252.24	920.057	4601.68	6274.94	392.842	1940.94	9294.26	7650.85	11.355	1515.98	5970.06	1477.7	897.866	4896.33		18	41.8159	748.657	71.807	166.035	47.6695	192.127	100.765	116.013	888.069	176.884	62.827	58.321	77.611	197.845	255.292	599.42	41.7221	155.397	510.85	505.871
20	482.469	8662.36	1002.67	2288.63	2530.78	571.982	1962.64	382.315	1265.91	15043	2722.21	653.969	693.222	1276.73	581.265	3019.63	5000.25	410.053	1398.17	8022.25	4810.57	29.1281	1244.78	3201.56	921.759	642.829	3093.45		20	30.6353	857.794	56.8041	226.857	33.3846	259.785	25.1197	108.616	1097.44	222.65	39.1659	68.1283	80.0672	164.59	174.069	308.642	28.2791	82.3143	457.965	423.301
22	203.741	5209.6	667.253	1044.39	1204.92	206.787	2095.53	747.22	840.047	10096.8	755.274	439.198	361.184	1031.77	372.015	2379.92	3739.27	366.439	442.042	4873.4	3093.81	45.0931	578.096	1582.82	462.029	377.801	1528.4		22	9.42854	392.29	43.7997	31.2651	18.8949	29.187	39.9492	29.5169	368.238	32.7705	34.8702	5.97793	83.08	97.3444	89.2334	101.165	4.24924	15.6569	193.718	122.426
24	340.822	10725.7	1226.43	2053.85	2721.32	616.993	3800.04	4940.36	2273.2	19558.4	2123	1427.27	777.094	2829.91	558.141	2946.03	12199.7	866.187	649.453	6178.46	9194.98	315.998	2910.5	4612.34	1226.82	974.535	3136		24	22.3783	344.68	75.2011	101.544	27.8385	105.838	506.795	176.643	587.532	191.217	66.833	71.6264	134.253	109.373	374.27	363.388	46.0756	38.5918	180.658	281.167
27	295.326	10869.3	1300.15	2246.63	2948.43	548.784	4555.19	10406.9	1205.08	20445.5	2341.58	1957	665.193	2997.97	746.801	3274.18	17477.5	982.237	479.336	4757.7	13223.3	585.547	3348.65	5891.65	924.041	852.394	3057.4		27	21.7209	809.393	74.7839	106.288	22.0019	226.547	1123.43	57.1235	814.114	72.8736	104.909	46.7702	182.579	156.109	119.821	682.902	72.5466	40.7631	209.909	594.878
30	649.766	9255.17	1321.3	2359.53	2419.07	825.674	4404.77	9860.66	1363.04	20661.1	2316.75	2181.7	425.826	3187.01	1275.52	3012.31	12762.8	1009.5	588.236	2863.08	13210.1	700.063	236.503	6206.83	3363.69	678.42	3234.71		30	117.705	1063.48	40.3969	173.735	44.2988	195.432	571.203	54.2423	659.08	50.5473	69.9065	35.5755	151.723	382.837	119.849	571.144	60.3282	50.7612	98.5131	426.828
MAX level	856.434	13515.3	1572.37	5838.59	5719.31	2186.25	4555.19	10406.9	61331.4	20661.1	7299	2181.7	2228.52	3187.01	1275.52	5713.23	17477.5	1009.5	3442.05	9294.26	13223.3	700.063	3348.65	7581.32	3363.69	1003.09	8977.46
Biological repeat #3																													Repeat #3
Time	Alx #3	Blimp1b #3	BMP2/4 #3	BMP5/8	Bra #3	Delta #3	Dlx #3	Dri #3	Ets1/2 #3	FoxA #3	FoxQ2 #3	GataE #3	GCM #3	Gsc #3	Hex #3	Hox11/13b #3	Irxa #3	Msx #3	Nodal #3	Not1 #3	Pks1 #3	Six1/2 #3	SM50 #3	Tbx2/3 #3	Vegf #3	VEGFR1	Wnt8 #3		Time	Alx	Blimp1b	BMP2/4	Bra	Delta	Dlx	Dri	Ets12	FoxA	FoxQ2	Gata4/5/6	GCM	Gsc	Hex	Hox11/13b	Irxa	Msx	Nodal	Not1	Pks1
0	69.5659	323.49	45.082	2957.36	108.706	69.7597	172.166	18.0975	28913.3	35.2891	7.20302	8.71649	4.02034	1256.16	1.11056	20.4604	58.615	15.6626	17.7871	1.11056	2.11007	39.1275	7.61734	319.355	34.5307	149.329	10.9897		0	17.0603	20.0961	4.69877	14.9599	17.6979	43.6549	4.91545	2167.49	6.5593	2.0455	8.34424	2.59771	159.313	0.0485368	2.61619	11.5661	2.48879	7.78028	0.0485368	0.0922199
2	136.772	516.107	43.4669	3253.19	121.301	37.4173	102.471	18.0363	32795.1	17.2396	13.6702	4.45298	3.76067	1257.48	1.04112	38.8446	31.0446	30.6492	14.8189	61.0792	1.97812	9.84951	2.3481	466.019	1.44379	178.753	6.99018		2	7.84586	40.9711	7.03374	11.312	10.3309	82.0813	2.81521	1235.97	8.09883	3.56631	0.720084	0.490602	65.3906	0.00790468	11.0399	10.3793	5.25645	8.91824	2.05306	0.0150189
4	159.696	424.809	36.1231	3092	92.0231	32.1417	142.103	16.3944	31208.4	77.3705	213.953	2.81881	5.60893	1196.26	8.18149	32.0306	80.8976	32.1008	78.2555	33.2306	2.08606	19.0046	3.32666	373.243	2.81553	190.772	494.54		4	9.99367	18.0792	18.7493	11.4479	4.56125	40.1325	7.41181	1047.65	95.7068	33.1399	0.702772	0.668288	34.9091	0.186639	10.9731	32.6549	5.31081	7.36757	7.50438	0.0475879
5	155.76	956.16	40.9821	3307.23	109.121	41.8648	208.876	16.608	33569.1	57.9925	3186.56	7.02302	25.4917	916.658	14.8866	28.7613	51.4504	16.6792	135.784	51.5825	1.78234	12.0002	2.09798	319.038	16.2882	180.4	3239.68		5	7.03237	36.4794	13.2825	9.09957	2.60761	39.1649	2.37549	1570.69	3.25491	222.504	1.37496	3.06675	36.7699	2.38778	4.7084	7.55392	11.5314	9.96815	8.37766	0.0594435
6	296.134	2080.84	34.9384	3159.35	129.468	135.49	189.541	11.3741	27779.2	186.863	5053.16	4.72132	123.135	678.551	28.2154	10.9189	44.5823	27.3457	480.589	197.913	7.54942	16.1216	4.705	235.179	6.70981	233.914	8630.56		6	36.5379	102.13	8.50424	13.2876	6.721	25.919	1.02049	1828.18	19.7057	434.355	1.65022	7.50445	54.1964	8.47417	14.0978	17.9617	1.93868	25.3763	35.6261	0.312814
7	839.612	5056.86	103.496	3105.68	167.668	350.83	209.922	43.3761	26825.6	388.641	4855.11	12.5713	410.633	779.16	69.9982	134.314	74.3971	44.3367	1217.06	1500.08	1.80178	39.5064	18.6299	198.809	10.8899	158.938	16748.6		7	22.5454	110.464	17.5533	27.811	38.7388	40.7593	8.60818	1589.47	6.4061	131.541	6.69567	19.7068	8.73973	2.61116	34.8339	22.8213	17.8023	252.75	53.4438	0.0134596
8	1511.05	8036.3	206.734	3430.81	247.282	1096.68	156.04	139.29	18240.9	1211.68	4336.33	8.14425	934.558	527.691	72.0864	811.111	57.4391	41.606	1784.07	3039.12	1.14716	19.6711	43.9934	205.698	43.2221	113.585	15968.4		8	79.0569	211.007	26.6443	28.4071	39.1223	59.606	11.0359	287.971	37.2696	113.422	4.40795	81.3388	36.9245	14.4242	36.2525	28.9348	11.7363	131.402	88.5703	0.014309
10	1593.65	12674.2	374.45	5309.71	1063.04	2001.31	54.8464	263.308	6399.4	7305.38	5860.25	83.4344	1362.96	468.075	139.991	4463.83	48.8852	18.2777	3143.13	4420.89	47.4527	26.5295	77.1189	503.55	152.177	125.685	14919.5		10	40.3978	375.383	110.627	91.9096	51.5175	10.0317	18.3885	175.601	276.678	194.362	7.38298	48.8688	69.3837	13.9044	125.644	37.7007	7.52603	271.073	114.291	4.99289
11	1592.24	11576.7	666.418	5292.39	2904.87	1900.72	61.0183	423.274	4114.01	11582.5	5364.68	478.145	1984.96	557.667	206.221	6840.29	113.588	16.9673	3571.93	5918.54	957.641	21.3816	258.171	1080.29	483.038	141.483	11650.4		11	46.4873	668.458	130.178	109.613	54.8179	14.3538	46.735	97.5571	404.424	110.005	8.46391	206.765	16.1187	27.891	126.509	37.5348	3.48631	306.248	224.06	35.1224
12	1018.93	11502.8	849.766	5367.22	3378.85	2202.34	24.7187	484.76	2782.28	10490.7	3072.17	606.42	1334.5	576.264	173.309	6990.88	221.335	16.2171	2772.58	6058.39	1593.42	8.88402	387.887	1108.28	668.804	242.475	8633.24		12	43.5867	520.342	34.9353	121.905	119.082	5.98291	32.8407	141.179	388.815	145.244	67.7169	76.0489	21.9958	13.605	270.7	28.2809	3.07111	120.112	236.196	43.2903
13	1313.16	10621.7	738.744	5319.77	4044.45	1944.47	81.1378	557.448	2640.51	10932.9	3354.43	1016.89	1441.37	949.638	255.932	6248.09	515.603	13.4684	2401.48	6556.37	2485.12	1.82271	804.458	2955.09	1007.14	316.347	7314.53		13	116.041	509.995	240.91	157.556	96.1002	22.7486	34.7915	117.202	758.179	172.653	31.9242	74.2575	44.2458	20.204	274.727	206.777	2.12326	127.948	305.544	84.9448
14	1602.58	21789.3	1132.82	7004.45	8106.58	3278.01	624.882	681.888	3424.53	19158.4	4904.54	1931.85	1825.38	1378.87	361.349	7768.09	2258.02	87.2861	3353.31	8489.1	6518.82	20.1167	1919.26	7376.54	1951.51	745.945	9577.09		14	118.197	470.42	225.369	243.741	149.098	24.5815	14.2834	134.6	475.052	76.873	66.1593	139.176	45.8122	29.8811	259.048	176.481	43.4821	105.617	552.47	165.392
15	1940.17	21738.2	1486.43	5345.44	10227.5	2440.86	1040.83	696.404	3522.29	16399.7	5177.37	1702.94	1544.09	1696	480.426	6830.31	3718.28	155.664	2376.02	9710.29	8383.3	14.7815	2381.44	9369.21	2686.55	820.679	10626.7		15	64.1994	567.384	400.628	589.784	52.6859	144.652	78.9547	58.9528	619.504	155.466	118.673	105.857	51.0187	16.3399	135.893	253.346	28.8708	185.329	258.915	255.209
16	1626.78	21642.5	1463.63	5275.39	8338.04	2700.36	1610.04	438.405	2761.55	16244.3	4324.14	1608	1269.61	1651.04	494.705	5526.88	7155.55	544.942	1849.12	7770.19	9252.97	16.1647	3045.57	9489.11	2348.23	1142.51	7425.84		16	133.97	608.91	231.899	269.333	124.82	116.324	29.1692	143.234	741.682	250.016	43.8672	85.2607	107.262	9.27929	127.292	977.895	181.057	91.684	430.597	590.193
17	1560.87	17365.9	1269.91	4009.72	7758.13	1734.96	1422.43	371.334	2324.3	19018.8	4169.29	1483.19	1066.36	1964.14	528.551	5347.72	9533.94	822.938	1583.51	9032.87	11190.3	15.7626	3594.86	8559.64	2224.26	1261.15	6378.83		17	126.169	368.663	227.005	128.198	20.2645	79.9393	55.4709	100.898	729.506	71.4663	117.763	82.9807	25.3454	24.4913	261.983	516.344	46.097	57.1631	882.846	505.369
18	1929.53	23958.6	1709.92	3740.14	7689.4	2124.53	2606.02	479.576	2901.55	22893.4	5431.79	2161.55	1253.63	2693.91	783.089	4004.46	6625.71	1177.76	1716.89	10007	18288.8	72.9131	6207.91	9798.94	2617.26	1627.3	6123		18	55.7403	670.776	79.9655	636.954	64.1656	303.119	36.3461	40.6512	1055.62	280.468	279.722	94.1617	54.6596	73.9274	182.764	981.935	5.72947	65.8999	475.36	214.31
20	1547.07	19351.5	1314.62	2955.93	5502.14	1367.62	2827.75	1299.25	2131.33	23708	4233.64	2176.88	1099.1	3321.98	538.962	3188.74	17238.1	1026.08	1046.24	8576.48	17027	175.994	6891.36	7329.87	1873.86	1766.76	4608.4		20	39.3548	1000.15	263.746	235.433	68.2471	142.851	67.3652	65.5365	655.798	251.892	115.677	127.633	144.797	17.9064	91.1767	1240.84	72.567	65.1184	466.727	629.024
22	2164.79	28913.7	2015.3	3736.4	5518.84	2089.54	3667.26	2927.92	3108.8	25573.4	6614.18	2843.11	1207.25	3812.19	498.537	3164.65	24176.6	1573.07	984.051	9991.89	22670.3	365.299	8702.01	9750.97	2442.14	2007.11	5575.78		22	94.172	641.414	45.6662	319.577	123.887	259.456	140.123	132.24	828.801	151.008	176.244	33.4165	160.661	20.6857	96.0129	1361.29	92.0584	55.4622	329.627	791.11
24	1118.6	23202.5	1687.41	3417.52	4520	1293.15	4754.75	6071.45	1990.83	24913.4	5548.93	4245.93	914.782	3354.38	489.312	2966.6	31165.7	1388.21	772.878	7226.12	27740.9	646.968	10304.6	8845.36	1901.76	2127.36	4470.81		24	95.5624	1521.61	121.661	290.528	73.9052	336.754	400.97	108.883	1378.43	295.049	262.056	95.7263	277.955	32.3338	165.718	2982.57	80.4025	70.8219	466.478	1670.84
27	911.249	27543.8	1581.72	4111.16	3569	1599.95	4061.68	7819.03	1581.03	23685.7	5570.46	5200.85	619.461	3920.93	532.454	3509.58	33032.2	1409.5	865.099	5371.95	29110.3	866.756	10258.2	11590.6	2190.25	1802.45	4569.29		27	70.2559	1147.71	318.795	197.956	155.995	1121.12	217.364	87.4769	1133.4	348.678	274.504	33.1291	199.204	14.4737	241.871	1560.27	76.5709	56.0701	275.194	844.612
30	827.257	14835.1	1945.24	2771.92	3145.6	1240.25	4948.46	6671.93	1260.65	18958.6	3735.65	4514.86	464.426	4000.13	790.162	3489.77	29654.6	1032.05	883.799	3559.48	23443.5	854.256	11254.9	9207.1	1679.5	922.173	4230.74		30	110.701	429.21	53.9249	117.959	91.2962	236.105	405.669	126.736	826.646	188.262	127.888	23.1909	182.746	130.321	142.096	1764.61	30.2657	36.7768	265.576	702.158
MAX level	2164.79	28913.7	2015.3	7004.45	10227.5	3278.01	4948.46	7819.03	33569.1	25573.4	6614.18	5200.85	1984.96	4000.13	790.162	7768.09	33032.2	1573.07	3571.93	10007	29110.3	866.756	11254.9	11590.6	2686.55	2127.36	16748.6
Average over 3 biological repeats
Time	Alx	Blimp1b	BMP2/4	BMP5/8	Bra	Delta	Dlx	Dri	Ets12	FoxA	FoxQ2	GataE	GCM	Gsc	Hex	Hox11/13b	Irxa	Msx	Nodal	Not1	Pks1	Six1/2	SM50	Tbx23	Vegf	VEGFR1	Wnt8
0	39.6837	206.529	25.2067	2288.65	46.9472	71.4695	62.9235	58.7958	29811.5	59.4416	6.67973	15.8549	5.93067	984.07	0.895563	12.584	35.3563	10.2334	105.777	0.929541	2.54884	17.7307	3.28813	199.983	18.3042	232.818	7.34054
2	74.9191	288.049	31.18	2859.28	51.5964	73.3525	42.7896	57.3946	35264.5	15.4704	8.98129	11.1374	6.82104	1170.13	1.05468	21.9568	32.111	18.3998	18.6539	23.4509	1.17537	7.89468	1.92781	280.55	23.8305	136.164	5.82024
4	72.7972	253.657	21.9225	2664.3	44.9077	52.9738	54.5261	49.1592	35790.1	71.5131	191.529	4.54978	5.41339	940.219	4.21303	16.4359	36.3541	18.9844	70.0107	16.7576	1.19059	8.70704	2.85069	216.733	15.241	344.089	312.682
5	71.1856	628.445	27.6405	2641.12	55.937	51.0286	79.0924	47.6599	31720.3	44.9158	2191.15	8.23308	18.2345	779.153	9.58776	15.023	33.6468	17.8048	90.166	38.1503	1.13525	10.3105	1.93345	176.44	10.2951	103.879	2234.08
6	197.563	1692.03	36.0536	3003.18	102.271	146.443	80.996	55.9449	32623.6	155.128	5049.29	9.45862	99.1447	709.614	31.0682	17.9943	44.0427	26.3924	355.603	306.799	4.20906	17.8327	7.97942	149.697	4.15351	146.952	7547.93
7	542.437	4191.75	110.792	3203.9	156.315	402.772	103.067	87.4308	31849.5	343.548	6605.84	11.727	347.439	802.073	88.7965	139.65	56.0586	39.7178	848.519	1576.35	2.58604	34.2265	27.5299	139.575	10.791	123.729	15020.2
8	984.28	5883.12	167.337	3109.93	184.904	961.625	89.9161	101.309	22478.5	781.497	5550.85	11.918	684.248	603.457	108.835	780.906	36.6016	26.5885	991.25	2558.93	2.78298	21.779	38.7368	126.482	30.4538	89.9149	12564.2
10	958.735	7654.47	283.892	4233.97	685.435	1475.31	36.3157	248.396	6064.4	5844.64	5349.93	55.4455	1063.22	381.112	236.431	4565.39	32.3288	10.4432	1916.22	2890.85	78.2862	16.0056	82.7273	323.712	117.397	101.711	8942.92
11	840.267	7447.39	391.71	4086.79	1483.5	1268.62	41.8116	389.08	3441.25	8344.85	4394.55	248.457	1361.49	407.568	261.754	5826.51	57.5657	8.12985	2156.82	4549.84	634.191	11.1848	180.842	596.436	311.756	120.777	7043.17
12	693.249	8481.73	697.497	4704.72	2136.15	1647.6	35.4667	558.162	2750.05	8898.26	3353.66	367.966	1390.09	520.276	303.937	6528.53	161.522	9.24703	2216.62	6092.08	1197.52	6.99363	276.805	847.63	523.911	186.899	6181.99
13	943.99	11079	939.824	5481.5	3299.79	1769.51	78.8788	771.141	3084.1	11181.9	3989.7	728.318	1717.62	887.465	397.763	6611.98	340.197	12.5868	2493.72	6914.42	2701.67	8.96257	578.076	2098.15	855.461	293.522	6174.33
14	1061.63	15802.6	1074.58	5905.04	5311.91	2216.93	492.286	810.666	2696.2	15559.5	4588.08	1224.04	1712.53	1173.11	463.591	6444.44	1491.65	41.9381	2602.1	7662.07	5676.73	13.0035	1271.91	4969.88	1366.99	628.428	7093.28
15	1311.74	17981.2	1400.57	5729.49	7435.9	2074.56	1055.94	909.457	3042.95	16238.1	5146	1181.5	1525.49	1505.27	636.821	6853.21	2953.55	92.1181	2354.35	9127.37	9069.32	13.4277	2163.04	7611.94	1799.09	860.476	8015.44
16	1070.49	15277.7	1309.16	4629.87	6037.48	1831.57	1589.31	690.158	2564.05	14647.4	3957.92	1133.93	1171.26	1335.65	592.428	4962	4861.87	264.892	1828.55	8546.95	8385.69	16.7478	2292.58	7192.67	1646.92	905.96	5706.4
17	1127.64	14638.7	1299.68	4205.81	6224.06	1472.39	2109.49	549.121	2176.62	17744.5	3794.27	1152.7	1060.82	1677.01	683.233	5073.72	7367.56	481.4	1618.62	9542.26	11680.5	24.6334	3193.98	6837.34	1568.63	1275.31	5650.26
18	1115.07	14949	1376.89	3288.6	5533.54	1307.55	2561.51	564.82	2179.75	18327.1	3919.34	1277.23	1000.24	1932.33	687.272	4026.06	6179.34	647.028	1577.93	9387.7	11308.5	62.355	4087.71	6246.45	1617.58	1105.26	5175.37
20	773.895	11852.4	995.474	2114.14	3663.7	775.323	2178.45	1041.5	1286.35	18117.2	2754.03	1071.93	701.959	2045	457.122	3061.74	9447.32	584.633	1059.84	7281.34	9282.43	149.823	3769.54	4298.16	1117.11	994.867	3792.39
22	974.632	16264.5	1411.3	2353.91	3521.33	1026.56	3666.65	3486.38	1630.92	18942.1	3029.75	1629.46	727.45	3001.68	457.72	3492.68	15637.2	952.679	696.591	7364.99	14530.2	388.962	4681.05	6134.45	1448.81	1232.06	3938.89
24	587.444	15506.6	1314.15	2399.78	3296.11	818.606	4099.32	6019.36	1665.53	21585.1	3088.17	2364.39	698.361	2886.52	458.292	3330.25	18570.6	918.686	640.615	5979.78	15529.1	502.715	6240.48	5769.09	1366.89	1286.36	3879.75
27	443.022	15108.8	1088.24	2376.01	2692.05	831.53	3410.34	6940.4	1017.12	17105.3	2863.39	2602.74	454.501	2635.64	537.549	2853.6	18484.8	857.862	513.859	3699.06	16008.6	557.115	5328.62	6375.53	1150.64	999.387	3115.67
30	537.024	9159.13	1259.99	1867.95	2105.03	807.97	3856.51	6123.44	962.661	16245.6	2214.4	2395.45	324.08	2817.55	790.038	3115.12	15209	741.955	644.002	2455.32	13753.4	635.946	4732.14	5689.94	1791.77	594.707	3093.13
Standard deviation for three biological repeats
Time	Alx	Blimp1b	BMP2/4	BMP5/8	Bra	Delta	Dlx	Dri	Ets12	FoxA	FoxQ2	GataE	GCM	Gsc	Hex	Hox11/13b	Irxa	Msx	Nodal	Not1	Pks1	Six1/2	SM50	Tbx23	Vegf	VEGFR1	Wnt8
0	12.9702	50.7234	8.87637	352.77	27.0692	19.2818	47.3743	21.8199	6266.21	28.8021	2.00977	9.24026	1.33359	169.842	0.0947961	5.21619	10.8724	2.74636	51.7457	0.0895732	1.0257	9.46904	1.88083	54.7011	8.44591	104.173	2.44904
2	26.7913	98.8728	5.4332	433.293	30.7545	24.7551	25.9432	22.591	8271.34	3.2769	2.24743	7.46205	1.62454	194.236	0.118872	7.35977	0.60049	5.31522	3.15707	16.4047	0.348501	1.73311	0.218884	84.5768	19.7	20.5242	0.802166
4	37.6707	76.2883	6.80204	548.315	21.1494	15.0742	38.1194	14.2004	11793.3	27.9359	44.7833	2.43548	0.751653	123.199	1.73368	6.75551	19.2883	6.77845	20.0338	7.15678	0.388014	4.45904	0.259483	67.9213	10.6364	179.13	79.5748
5	37.0861	142.522	6.84447	531.297	23.543	8.4108	56.2285	18.6724	8503.77	6.83683	465.87	3.38906	3.48051	78.9456	2.5402	6.0382	9.20459	5.56399	22.4286	13.3134	0.280455	1.91453	0.422017	62.1322	4.16321	33.6281	478.393
6	43.7139	168.378	1.87374	227.632	14.8923	25.3855	47.7437	22.2822	6504.86	24.7337	248.195	5.12887	10.4725	13.4652	1.23975	4.41345	12.7785	9.31446	86.4203	134.447	1.69731	5.9633	3.98178	38.1345	1.52148	43.0816	820.303
7	142.591	562.68	31.588	218.299	12.2545	60.6021	47.8475	29.4872	2599.45	25.8264	763.54	2.2286	36.3281	22.4352	12.6812	20.9158	10.0454	12.0565	173.328	79.2692	1.20006	8.13752	10.0728	26.4986	0.407607	34.7773	2695.27
8	259.777	990.572	47.8961	144.037	30.5645	209.906	36.2568	16.448	5299.56	199.022	668.026	5.41602	129.728	156.231	21.9154	175.212	13.3327	9.66846	350.395	354.769	0.783512	8.83281	6.82079	34.9408	5.70173	18.2269	1785.97
10	275.67	2257.94	59.9016	466.295	197.593	236.352	10.7724	7.41452	1777.24	1152.37	236.075	13.8868	132.294	72.6235	41.8923	999.797	7.30861	3.97299	531.467	825.949	25.2252	4.55722	28.7049	80.9071	17.8279	12.8004	2610.6
11	326.835	2131.15	125.63	687.467	655.545	317.757	13.2073	72.9974	660.219	1971.46	471.954	108.584	269.99	66.8035	24.5897	1213.16	24.8762	3.93471	614.045	1253.16	219.507	4.47663	67.7748	209.96	83.2721	26.8309	2161.67
12	158.288	1911.91	66.6247	357.383	627.097	247.565	15.9993	66.1614	328.09	1534.72	364.491	119.58	28.1649	24.4784	58.3659	793.117	25.9054	3.01811	274.051	1284.2	231.474	1.37457	95.1643	130.485	94.5844	31.5795	1171.06
13	180.339	1204.99	87.072	148.95	461.148	92.1956	28.2071	112.337	579.594	1557.74	536.139	172.067	149.681	43.0622	63.8113	1134.06	77.1092	3.70588	452.87	1054.71	541.323	3.11367	200.201	438.992	66.0473	44.9076	529.153
14	245.067	2628.17	75.0217	533.869	1266.03	523.041	59.8141	79.3479	509.456	1738.05	879.706	330.2	290.353	116.321	71.1166	574.205	363.12	19.9494	592.157	360.235	1184.91	3.52995	435.504	1074.74	271.358	137.144	1407.44
15	281.235	3171.99	73.2717	191.384	1570.52	170.895	232.056	96.4018	559.132	3022.57	265.8	295.076	54.8455	329.031	76.9945	1000.85	696.503	29.3765	48.6614	1348.47	2900.59	1.34533	875.888	1346.28	384.363	233.27	1130.76
16	241.444	2846.01	182.891	649.018	1047.81	474.249	8.97792	250.623	652.043	754.637	607.9	214.106	202.923	150.772	71.6958	340.285	993.195	121.329	204.789	355.613	950.23	1.95914	673.016	1256.7	390.181	105.86	920.986
17	198.814	1359.56	14.37	397.3	677.091	230.009	374.295	167.936	469.048	1864.73	261.538	159.801	42.7352	301.476	68.7358	189.908	1058.48	154.127	19.6065	459.452	1168.39	10.7813	1073.24	934.27	320.089	139.784	331.063
18	360.416	3925.3	186.428	589.87	1015.2	395.923	19.7345	96.1952	642.41	1989.23	944.783	408.676	190.435	362.141	146.351	282.564	250.526	229.882	224.464	289.154	3023.73	23.3131	1189.16	1711.34	468.8	227.635	421.735
20	338.16	3259.27	161.402	470.624	803.205	260.636	286.377	287.685	417.473	2424.9	731.977	483.162	196.42	556.745	89.8179	56.0221	3384.77	192.54	165.866	892.458	3366.86	54.9854	1435.12	1329.4	340.225	334.668	382.115
22	522.798	5966.1	342.425	673.744	1087.28	482.328	785.403	1528.45	640.47	3986.16	1570.72	601.063	217.154	857.445	37.1256	654.001	5312.26	302.019	136.25	1280.96	5098.02	178.145	2031.29	2081.8	495.036	408.77	1065.85
24	230.194	3364.9	169.024	448.157	530.285	206.256	284.165	526.962	410.104	1452.53	1073.76	814.733	132.36	221.143	59.2226	323.878	5454	222.797	68.4483	678.322	5289.12	84.7607	1875.65	1345.64	240.201	368.197	340.189
27	207.302	5474.6	313.446	837.107	514.687	336.582	787.504	1989.62	338.865	4371.49	1243.78	1171.48	163.063	749.825	103.375	469.871	7035.42	311.601	167.657	1192.71	5977.43	162.396	2148.31	2495.36	473.429	370.294	712.688
30	180.047	2862.28	358.938	613.027	614.044	220.701	723.12	2019.75	303.481	3115.98	787.461	1010.52	105.272	702.13	242.773	167.641	6695.56	241.53	108.674	677.434	4715.13	128.226	2891.08	1901.02	759.452	188.185	607.306
[truncated: 5 more columns]
